# Supplementary material for: TLR4-Mediated Recognition of Mouse Polyomavirus Promotes Cancer-Associated Fibroblast-Like Phenotype and Cell Invasiveness
Source: Cancers (Basel). 2021 Apr 25;13(9):2076. doi: 10.3390/cancers13092076 (PMC8123340; doi:10.3390/cancers13092076)
Supplement: Supplementary file 1 [file cancers-13-02076-s001.zip]

Archive with 1 entries (1 files):
- cancers-1155502-supplementary.pdf
